# Supplementary material for: Antibacterial Activity of a Trace-Cu-Modified Mg Alloy in Simulated Intestinal Fluid
Source: J Funct Biomater. 2025 Sep 12;16(9):344. doi: 10.3390/jfb16090344 (PMC12470997; doi:10.3390/jfb16090344)
Supplement: Supplementary file 1 [file jfb-16-00344-s001.zip]

Archive with 1 entries (1 files):
- jfb-3839381-supplementary.pdf
